# Supplementary material for: New in vitro system to predict chemotherapeutic efficacy of drug combinations in fresh tumor samples
Source: PeerJ. 2017 Mar 2;5:e3030. doi: 10.7717/peerj.3030 (PMC5337084; doi:10.7717/peerj.3030)
Supplement: Table S1 [file peerj-05-3030-s002.odt]

Carbo &
Pac
Carbo &
Caelyx
Carbo &
Doxo
Carbo &
Etop
Carbo &
Topo
Carbo &
Doce
Carbo &
Gem
5FU &
SN-38
5FU &
Oxali
Carbo / 5FU
(SD [%])
17.3
14.8
17.6
17.1
16.5
17.2
15.4
27.6
28.1
Second Drug
(SD [%])
18.5
21.0
18.5
21.4
17.9
19.9
12.9
26
17
Measured
(SD [%])
14.9
16.3
15.3
18.3
15.4
15.7
10.3
27.9
23.7
Calculated
(SD [%])
13.1
14.8
13.4
14.9
12.8
12.1
8.9
21.1
19.8
