# Supplementary material for: New in vitro system to predict chemotherapeutic efficacy of drug combinations in fresh tumor samples
Source: PeerJ. 2017 Mar 2;5:e3030. doi: 10.7717/peerj.3030 (PMC5337084; doi:10.7717/peerj.3030)
Supplement: Data S1 [file peerj-05-3030-s003.ods]

## Sheet: Carbo & Pac
PCI values [%] of Carboplatin SR and Paclitaxel SR (n=90)								PCI values [%] of Carboplatin MR and Paclitaxel SR (n=50)								PCI values [%] of Carboplatin ER and Paclitaxel SR (n=18)
TS-ID	Carbo	Pac	Carbo_Pac measured	(Carbo+Pac)/2 calculated				TS-ID	Carbo	Pac	Carbo_Pac measured	(Carbo+Pac)/2 calculated				TS-ID	Carbo	Pac	Carbo_Pac measured	(Carbo+Pac)/2 calculated
E007.003	84,1%	93,8%	89,4%	88,99%				E008.017	59,5%	94,2%	83,1%	76,85%				E007.004	24,7%	111,0%	91,4%	67,88%
E008.013	85,7%	74,0%	88,1%	79,82%				E008.032	58,9%	85,8%	89,2%	72,38%				E008.062	32,2%	95,8%	79,5%	63,98%
E008.071	69,9%	88,6%	77,6%	79,25%				E018.G.02_#2	61,1%	78,4%	73,9%	69,73%				TS00480	29,5%	94,5%	74,7%	61,97%
E018.G.03_#1	80,1%	88,7%	86,9%	84,39%				E018.G.03_#6	51,8%	91,1%	72,1%	71,44%				TS00489	44,7%	77,4%	73,8%	61,05%
E018.G.04_#3	68,2%	76,5%	81,8%	72,36%				E018.G.04_#2	59,2%	79,8%	71,2%	69,49%				TS00517	5,4%	76,5%	50,6%	40,95%
E018.G.05_#8	82,4%	80,2%	79,7%	81,29%				TS00429	66,6%	81,0%	72,9%	73,81%				TS00542	48,0%	86,0%	71,5%	67,00%
E018.G.06_#2	82,2%	81,3%	83,1%	81,76%				TS00457	61,4%	96,7%	86,4%	79,03%				TS00654	31,8%	85,8%	76,1%	58,79%
E018.G.06_#3	93,7%	83,7%	95,6%	88,71%				TS00458	58,9%	90,3%	85,7%	74,60%				TS00685	11,6%	93,4%	61,9%	52,46%
TS00425	77,9%	86,4%	83,6%	82,13%				TS00467	51,4%	71,2%	51,1%	61,31%				TS00748	47,1%	92,9%	74,2%	70,02%
TS00435	72,0%	80,9%	77,1%	76,41%				TS00469	65,1%	75,0%	72,7%	70,09%				TS00755	36,7%	87,1%	68,9%	61,92%
TS00441	83,3%	82,8%	74,6%	83,04%				TS00492	48,6%	79,5%	76,0%	64,05%				TS00783	31,8%	76,4%	47,6%	54,10%
TS00445	78,1%	72,8%	84,5%	75,49%				TS00513	51,9%	79,2%	68,9%	65,56%				E026.007	42,4%	81,0%	71,2%	61,70%
TS00446	86,0%	79,1%	84,5%	82,55%				TS00554	60,2%	97,7%	92,0%	78,97%				TS00797	30,0%	85,0%	73,1%	57,49%
TS00447	72,6%	75,4%	76,3%	74,00%				TS00557	63,8%	72,2%	79,5%	68,01%				TS00856	39,1%	76,5%	67,4%	57,81%
TS00463	86,9%	73,3%	80,3%	80,12%				TS00576	53,7%	70,9%	58,7%	62,30%				E026.029	46,0%	75,0%	64,9%	60,52%
TS00465	97,5%	92,6%	98,4%	95,02%				TS00588	56,8%	85,2%	68,9%	71,00%				E026.040	26,2%	80,4%	57,9%	53,34%
TS00468	82,4%	76,5%	82,9%	79,44%				TS00625	59,9%	81,8%	68,6%	70,89%				E008.146	43,8%	94,4%	89,4%	69,08%
TS00495	67,1%	81,6%	72,0%	74,35%				TS00641	48,2%	92,5%	68,6%	70,37%				E026.091	47,0%	75,0%	58,0%	60,99%
TS00500	80,7%	74,7%	76,3%	77,74%				TS00656	63,7%	81,5%	65,6%	72,59%
TS00503	87,1%	90,9%	93,2%	89,01%				TS00678	61,4%	78,7%	73,5%	70,08%
TS00505	89,4%	100,9%	87,6%	95,15%				TS00679	54,3%	72,9%	61,8%	63,62%
TS00521	95,0%	76,0%	89,2%	85,51%				TS00686	62,2%	84,2%	75,6%	73,17%
TS00526	73,8%	81,7%	76,2%	77,79%				TS00707	64,1%	83,3%	72,6%	73,66%
TS00529	77,7%	75,1%	75,2%	76,39%				E008.115	66,1%	91,8%	83,8%	78,98%
TS00533	89,5%	95,5%	88,4%	92,48%				TS00720	66,1%	91,8%	83,8%	78,98%
E008.098	75,0%	88,3%	88,2%	81,62%				TS00743	55,8%	77,6%	82,0%	66,71%
TS00545	69,7%	79,8%	79,6%	74,75%				TS00793	57,4%	71,2%	84,6%	64,31%
TS00551	71,6%	95,5%	88,4%	83,52%				TS00802	56,9%	71,6%	60,6%	64,28%
TS00558	86,9%	90,0%	88,8%	88,49%				TS00804	61,5%	75,3%	56,7%	68,39%
E008.100	74,6%	79,8%	82,6%	77,20%				TS00814	53,7%	92,3%	76,7%	72,97%
TS00561	69,7%	77,1%	68,2%	73,40%				TS00821	56,6%	83,4%	68,9%	69,98%
E008.101	72,1%	89,7%	88,1%	80,91%				TS00845	66,5%	83,4%	86,9%	74,98%
TS00572	82,0%	74,3%	76,9%	78,12%				TS00847	65,4%	73,6%	61,5%	69,52%
TS00584/E008.102	80,1%	70,8%	82,5%	75,43%				E008.131	66,5%	85,8%	88,0%	76,17%
TS00587	76,2%	83,4%	70,8%	79,79%				E026.014	64,0%	82,0%	77,0%	73,00%
TS00591	86,7%	86,8%	92,4%	86,77%				E026.018	53,1%	73,0%	62,0%	63,03%
TS00601	70,5%	92,3%	89,7%	81,41%				E026.024	64,0%	91,0%	74,0%	77,50%
TS00603	79,1%	80,4%	82,7%	79,78%				TS00892	52,0%	87,1%	83,5%	69,55%
E008.104	83,4%	80,1%	90,8%	81,74%				E026.041	61,1%	71,5%	64,2%	66,29%
TS00617	77,6%	77,4%	82,2%	77,51%				E026.048	57,1%	92,5%	76,1%	74,83%
TS00621	69,8%	77,7%	71,3%	73,78%				E008.143	65,3%	72,1%	63,3%	68,71%
TS00633	94,1%	94,3%	94,8%	94,21%				E026.053	54,4%	79,2%	70,8%	66,77%
TS00634	79,3%	85,4%	87,6%	82,36%				E026.056	56,8%	86,2%	73,1%	71,54%
TS00639	88,3%	77,7%	79,3%	82,99%				E026.061	52,7%	76,0%	52,6%	64,33%
TS00646	69,2%	74,2%	77,3%	71,67%				E026.069	56,5%	78,9%	78,3%	67,69%
TS00661_E008.106	70,1%	84,4%	79,8%	77,24%				E026.081	55,9%	87,0%	61,7%	71,44%
TS00682	83,4%	74,9%	82,5%	79,13%				E026.100	55,0%	87,6%	67,7%	71,31%
TS00684	70,8%	76,9%	63,0%	73,84%				E026.105	56,2%	82,0%	79,6%	69,11%
TS00691	92,4%	80,8%	99,0%	86,60%				TS00922	64,2%	93,0%	85,0%	78,58%
TS00700	72,2%	82,7%	86,2%	77,45%				TS00948	59,6%	95,4%	83,5%	77,47%
TS00716	78,9%	73,9%	83,6%	76,36%
TS00723	85,7%	87,7%	87,0%	86,70%
TS00727	74,7%	76,6%	81,5%	75,65%
TS00728	81,9%	82,8%	92,4%	82,32%
TS00730	76,2%	79,4%	77,4%	77,82%
TS00734	72,8%	90,8%	78,1%	81,82%
TS00746	87,3%	78,4%	84,7%	82,88%
TS00753	75,1%	82,2%	86,3%	78,64%
TS00756	96,8%	89,9%	93,8%	93,35%
TS00774	85,4%	83,5%	89,5%	84,46%
TS00781	94,8%	91,2%	96,9%	93,00%
TS00798/E026.008	78,1%	92,1%	96,0%	85,09%
TS00801	80,5%	91,1%	91,4%	85,77%
TS00807	91,0%	95,9%	91,2%	93,45%
TS00818	98,2%	88,3%	96,3%	93,29%
E008.128	92,8%	88,9%	91,4%	90,82%
TS00825	85,2%	78,0%	92,9%	81,61%
E008.129	70,6%	75,5%	84,1%	73,02%
TS00873	86,8%	88,9%	92,8%	87,87%
E026.021	78,0%	96,6%	92,1%	87,31%
E026.044	72,1%	96,0%	88,2%	84,07%
E026.046	75,0%	83,0%	67,0%	79,00%
E026.054 = E026.058	79,9%	71,0%	75,5%	75,44%
E026.058 = E026.054	70,7%	80,6%	74,0%	75,66%
E026.063	80,7%	81,9%	81,0%	81,32%
TS00899	68,9%	82,6%	73,8%	75,76%
E026.064	75,0%	74,5%	77,5%	74,75%
E026.065	90,7%	77,0%	83,9%	83,87%
E008.151	85,8%	79,9%	82,0%	82,83%
E026.084	92,1%	84,0%	87,4%	88,04%
E026.087	69,3%	71,3%	73,8%	70,34%
E026.088	68,6%	97,5%	85,8%	83,05%
E026.094	75,0%	75,5%	82,2%	75,23%
E026.113	70,1%	74,0%	73,2%	72,04%
E026.114	74,0%	76,0%	81,9%	75,00%
E026.119	80,9%	92,0%	85,3%	86,45%
E026.121	90,3%	97,0%	83,0%	93,67%
E026.123	78,0%	84,0%	92,1%	81,00%
E026.124	79,0%	73,0%	81,7%	76,00%
E026.127	77,5%	74,7%	81,4%	76,10%
PCI values [%] of Carboplatin SR and Paclitaxel MR (n=41)								PCI values [%] of Carboplatin MR and Paclitaxel MR (n=29)								PCI values [%] of Carboplatin ER and Paclitaxel MR (n=6)
TS-ID	Carbo	Pac	Carbo_Pac measured	(Carbo+Pac)/2 calculated				TS-ID	Carbo	Pac	Carbo_Pac measured	(Carbo+Pac)/2 calculated				TS-ID	Carbo	Pac	Carbo_Pac measured	(Carbo+Pac)/2 calculated
E018.G.02_#1	87,8%	54,6%	77,0%	71,24%				E008.007	62,9%	60,8%	52,2%	61,82%				TS00442	35,8%	53,2%	46,0%	44,50%
E018.G.03_#4	93,3%	69,7%	94,3%	81,53%				E008.054	63,5%	65,8%	61,6%	64,65%				TS00488	44,5%	65,1%	36,1%	54,81%
E018.G.06_#8	88,4%	56,5%	83,1%	72,43%				E018.G.05_#3	57,4%	56,7%	52,9%	57,07%				TS00543	35,0%	63,0%	58,0%	49,01%
TS00427	67,8%	61,3%	64,6%	64,55%				TS00491	59,4%	56,5%	58,1%	57,92%				TS00789	35,2%	70,7%	91,9%	52,96%
TS00444	81,5%	70,2%	79,7%	75,85%				TS00498	65,2%	63,7%	57,0%	64,48%				E008.144	8,2%	66,4%	25,9%	37,29%
TS00450	93,2%	60,0%	82,7%	76,60%				TS00520	64,2%	60,5%	62,7%	62,35%				TS00931	34,3%	69,4%	48,1%	51,86%
TS00451	92,8%	66,4%	84,4%	79,61%				TS00523	60,5%	56,9%	65,3%	58,70%
TS00499	76,3%	65,1%	58,8%	70,69%				E008.097	58,9%	65,4%	68,2%	62,16%
TS00512	84,2%	60,0%	88,9%	72,09%				TS00548	63,5%	67,6%	71,2%	65,51%
TS00527	72,1%	67,2%	78,0%	69,66%				TS00552	56,5%	61,7%	48,9%	59,12%
TS00528	75,7%	64,4%	63,8%	70,05%				TS00556	65,2%	61,8%	67,9%	63,50%
TS00540	72,5%	70,3%	67,8%	71,42%				TS00563	64,5%	60,3%	68,0%	62,41%
TS00560	94,8%	61,6%	84,3%	78,20%				TS00565	63,1%	58,0%	64,2%	60,52%
TS00583	81,3%	68,6%	77,1%	74,99%				TS00612	65,1%	53,7%	65,8%	59,38%
TS00585	79,2%	69,9%	70,8%	74,54%				TS00631	66,4%	67,2%	74,1%	66,81%
TS00590	83,0%	61,7%	66,7%	72,43%				TS00660	61,6%	62,2%	64,8%	61,92%
TS00602	70,8%	69,7%	91,0%	70,24%				TS00694	66,2%	60,2%	66,7%	63,21%
TS00630	86,2%	55,9%	78,2%	71,05%				E008.121	53,8%	52,7%	61,2%	53,24%
TS00635	67,1%	67,7%	78,6%	67,39%				TS00784	49,0%	63,3%	70,3%	56,15%
TS00648	67,2%	69,5%	78,8%	68,36%				TS00811	58,4%	58,8%	69,3%	58,56%
TS00653	82,2%	68,5%	80,1%	75,37%				TS00822	55,1%	63,6%	69,6%	59,32%
TS00671	89,2%	61,2%	78,5%	75,21%				E008.132	66,4%	62,6%	62,7%	64,54%
TS00680	75,4%	62,7%	79,1%	69,08%				E026.030	66,1%	59,0%	72,1%	62,54%
TS00703	91,9%	69,4%	84,5%	80,65%				E008.135	63,7%	63,5%	62,8%	63,60%
TS00717	86,1%	54,1%	84,0%	70,14%				E026.036	50,5%	53,2%	52,3%	51,85%
TS00754	91,3%	58,4%	84,9%	74,85%				E008.140	66,2%	65,8%	72,0%	65,99%
E026.005	87,2%	62,5%	83,0%	74,88%				E026.068	53,0%	67,0%	66,0%	60,00%
TS00766	89,4%	68,4%	87,3%	78,87%				E026.076	51,0%	68,0%	59,0%	59,50%
TS00787	68,1%	65,2%	77,9%	66,65%				E026.122	62,5%	65,0%	76,1%	63,75%
E008.127	82,3%	61,0%	82,2%	71,64%
TS00840	69,5%	60,7%	80,0%	65,09%
TS00846	77,6%	65,0%	64,1%	71,32%
TS00849	73,1%	56,3%	61,8%	64,67%
E008.133	100,2%	66,0%	94,5%	83,09%
E026.020	71,9%	66,1%	75,1%	68,99%
E026.051	77,0%	67,0%	72,8%	72,00%
E026.060	85,4%	56,0%	89,0%	70,72%
E008.147	78,6%	67,0%	67,0%	72,81%
E026.066	68,1%	68,0%	59,9%	68,07%
E026.079	78,2%	67,0%	73,0%	72,85%
E026.103	73,3%	65,3%	89,0%	69,31%
PCI values [%] of Carboplatin SR and Paclitaxel ER (n=18)								PCI values [%] of Carboplatin MR and Paclitaxel ER (n=12)								PCI values [%] of Carboplatin ER and Paclitaxel ER (n=9)
TS-ID	Carbo	Pac	Carbo_Pac measured	(Carbo+Pac)/2 calculated				TS-ID	Carbo	Pac	Carbo_Pac measured	(Carbo+Pac)/2 calculated				TS-ID	Carbo	Pac	Carbo_Pac measured	(Carbo+Pac)/2 calculated
TS00449	74,5%	34,7%	67,3%	54,63%				E008.076	54,7%	45,5%	38,9%	50,12%				E.008.034	38,9%	23,5%	19,0%	31,19%
TS00490	75,4%	46,6%	68,3%	61,03%				TS00575	57,5%	42,5%	48,5%	50,00%				E018.G.04_#4	42,6%	38,1%	26,9%	40,36%
TS00535	72,6%	39,0%	53,0%	55,78%				E008.105	58,3%	30,7%	56,4%	44,47%				TS00493	31,9%	22,6%	17,4%	27,27%
TS00547	82,0%	20,5%	64,2%	51,23%				TS00651	58,7%	44,2%	61,3%	51,46%				TS00616	28,5%	48,3%	33,4%	38,38%
TS00553	66,8%	51,0%	65,5%	58,90%				TS00655	62,5%	42,7%	70,8%	52,58%				TS00626	31,9%	-3,1%	20,2%	14,38%
TS00569	92,3%	40,0%	76,1%	66,16%				TS00800	60,4%	23,6%	55,5%	41,97%				TS00731	43,8%	49,9%	56,9%	46,85%
TS00600	92,8%	45,7%	82,8%	69,25%				TS00791	64,6%	27,1%	50,9%	45,82%				TS00843	29,4%	49,8%	33,7%	39,65%
TS00624	85,7%	29,6%	62,2%	57,62%				TS00823	51,6%	43,0%	51,7%	47,33%				TS00880	45,2%	36,6%	55,5%	40,91%
TS00627	76,9%	31,7%	78,0%	54,30%				TS00832	51,6%	33,4%	30,6%	42,49%				E026.104	46,5%	21,0%	53,0%	33,77%
TS00693	71,2%	11,9%	68,5%	41,54%				E026.027 / E008.	55,5%	46,4%	56,4%	50,91%
TS00718	84,1%	47,1%	79,0%	65,59%				E008.141	65,1%	46,3%	57,4%	55,71%
TS00772	70,4%	37,0%	77,1%	53,69%				E026.059	54,0%	47,6%	43,0%	50,78%
E026.035	78,7%	51,1%	78,5%	64,89%
E008.142	72,2%	47,3%	58,4%	59,76%
E026.092	75,0%	50,0%	84,0%	62,50%
TS00917	68,9%	43,9%	71,2%	56,43%
TS00926	96,6%	-6,5%	47,6%	45,05%
E026.129	76,0%	51,1%	53,0%	63,55%

## Sheet: Carbo & Caelyx
PCI values [%] of Caelyx SR and Carboplatin SR (n=12)								PCI values [%] of Caelyx MR and Carboplatin SR (n=8)								PCI values [%] of Caelyx ER and Carboplatin SR (n=2)
TS-ID	Caelyx	Carbo	Caelyx_Carbo measured	(Caelyx+Carbo)/2 calculated				TS-ID	Caelyx	Carbo	Caelyx_Carbo measured	(Caelyx+Carbo)/2 calculated				TS-ID	Caelyx	Carbo	Caelyx_Carbo measured	(Caelyx+Carbo)/2 calculated
E008.013	79,1%	85,7%	82,4%	82,37%				E007.003	45,0%	84,1%	84,8%	64,57%				TS00545	27,7%	69,7%	56,4%	48,69%
E008.071	83,0%	69,9%	77,8%	76,48%				E018.G.02_#1	54,8%	87,8%	76,4%	71,31%				TS00561	-0,5%	69,7%	54,8%	34,57%
E018.G.03_#1	75,2%	80,1%	79,0%	77,65%				TS00490	54,6%	75,4%	62,40%	65,04%
E018.G.06_#8	77,7%	88,4%	88,7%	83,06%				TS00540	43,3%	72,5%	51,5%	57,91%
TS00425	65,7%	77,9%	83,3%	71,80%				TS00572	39,7%	82,0%	71,9%	60,84%
TS00547	66,0%	82,0%	69,9%	74,00%				TS00601	53,8%	70,5%	63,8%	62,14%
TS00583	69,7%	81,3%	75,4%	75,53%				TS00680	55,10%	75,40%	72,10%	65,24%
TS00584/E008.102	81,0%	80,1%	72,90%	80,53%				TS00750	32,90%	76,70%	66,80%	54,79%
TS00585	82,56%	79,22%	81,10%	80,89%
TS00587	56,0%	76,2%	69,5%	66,10%
TS00603	67,8%	79,1%	84,9%	73,45%
TS00644	74,60%	83,50%	81,90%	79,04%
PCI values [%] of Caelyx SR and Carboplatin MR (n=5)								PCI values [%] of Caelyx MR and Carboplatin MR (n=5)								PCI values [%] of Caelyx ER and Carboplatin MR (n=1)
TS-ID	Caelyx	Carbo	Caelyx_Carbo measured	(Caelyx+Carbo)/2 calculated				TS-ID	Caelyx	Carbo	Caelyx_Carbo measured	(Caelyx+Carbo)/2 calculated				TS-ID	Caelyx	Carbo	Caelyx_Carbo measured	(Caelyx+Carbo)/2 calculated
E008.017	61,5%	59,5%	63,9%	60,51%				E018.G.02_#2	36,5%	61,1%	42,1%	48,80%				TS00867	30,8%	65,9%	53,3%	48,36%
E008.032	58,7%	58,9%	60,5%	58,82%				E018.G.04_#2	50,4%	59,2%	51,2%	54,81%
E008.076	99,2%	54,7%	79,8%	76,97%				E018.G.05_#3	50,3%	57,4%	85,5%	53,90%
E018.G.04_#3	74,4%	68,2%	65,2%	71,32%				TS00556	52,1%	65,2%	55,7%	58,65%
TS00701	71,70%	65,10%	67,00%	68,37%				TS00565	33,6%	63,1%	48,2%	48,31%
PCI values [%] of Caelyx SR and Carboplatin ER (n=1)								PCI values [%] of Caelyx MR and Carboplatin ER (n=2)								PCI values [%] of Caelyx ER and Carboplatin ER (n=3)
TS-ID	Caelyx	Carbo	Caelyx_Carbo measured	(Caelyx+Carbo)/2 calculated				TS-ID	Caelyx	Carbo	Caelyx_Carbo measured	(Caelyx+Carbo)/2 calculated				TS-ID	Caelyx	Carbo	Caelyx_Carbo measured	(Caelyx+Carbo)/2 calculated
E008.062	55,7%	32,2%	51,0%	43,93%				E.008.034	55,2%	38,9%	29,8%	47,04%				E018.G.03_#6	27,9%	51,8%	44,1%	39,81%
								TS00786	43,50%	51,30%	45,20%	47,40%				TS00543	23,0%	35,0%	22,3%	29,00%
																TS00699	20,80%	39,40%	45,00%	30,14%

## Sheet: Carbo & Doxo
PCI values [%] of Carboplatin SR and Doxorubicin SR (n=11)								PCI values [%] of Carboplatin MR and Doxorubicin SR (n=3)
TS-ID	Carbo	Doxo	Carbo_Doxo measured	(Carbo+Doxo)/2 calculated				TS-ID	Carbo	Doxo	Carbo_Doxo measured	(Carbo+Doxo)/2 calculated
E007.003	84,1%	90,3%	87,6%	87,20%				E008.032	58,9%	84,0%	78,1%	71,49%
E008.013	85,7%	96,4%	88,8%	91,10%				E008.076	54,7%	97,6%	95,5%	76,15%
E008.071	69,9%	98,9%	89,8%	84,40%				E018.G.05_#3	57,4%	80,2%	86,7%	68,82%
E018.G.06_#8	88,4%	92,1%	95,4%	90,20%
TS00490	75,4%	80,20%	68,60%	77,80%
TS00545	69,7%	95,4%	76,8%	82,50%
TS00547	82,0%	95,4%	75,4%	88,70%
TS00583	81,3%	97,5%	90,0%	89,40%
TS00584/E008.102	80,1%	87,20%	86,40%	83,60%
TS00585	79,22%	98,20%	96,10%	88,70%
TS00603	79,1%	90,6%	90,6%	84,90%
PCI values [%] of Carboplatin SR and Doxorubicin MR (n=3)								PCI values [%] of Carboplatin MR and Doxorubicin MR (n=5)								PCI values [%] of Carboplatin ER and Doxorubicin MR (n=4)
TS-ID	Carbo	Doxo	Carbo_Doxo measured	(Carbo+Doxo)/2 calculated				TS-ID	Carbo	Doxo	Carbo_Doxo measured	(Carbo+Doxo)/2 calculated				TS-ID	Carbo	Doxo	Carbo_Doxo measured	(Carbo+Doxo)/2 calculated
E018.G.02_#1	87,8%	76,8%	83,5%	82,33%				E008.017	59,5%	76,7%	71,2%	68,11%				E007.004	24,7%	65,6%	57,7%	45,16%
E018.G.04_#3	68,2%	70,9%	68,3%	69,55%				E018.G.03_#6	51,8%	66,9%	55,8%	59,32%				E.008.034	38,9%	67,5%	55,4%	53,18%
TS00572	82,0%	78,0%	76,8%	80,00%				E018.G.04_#2	59,2%	76,7%	57,7%	67,96%				E008.062	32,2%	77,9%	57,5%	55,03%
								TS00556	65,2%	76,2%	69,3%	70,70%				TS00543	35,0%	75,3%	39,8%	55,13%
								TS00565	63,1%	67,7%	58,8%	65,39%
PCI values [%] of Carboplatin SR and Doxorubicin ER (n=2)								PCI values [%] of Carboplatin MR and Doxorubicin ER (n=1)
TS-ID	Carbo	Doxo	Carbo_Doxo measured	(Carbo+Doxo)/2 calculated				TS-ID	Carbo	Doxo	Carbo_Doxo measured	(Carbo+Doxo)/2 calculated
TS00540	72,5%	57,5%	60,5%	64,99%				E018.G.02_#2	61,1%	60,3%	59,8%	60,70%
TS00561	69,7%	35,4%	60,3%	52,52%

## Sheet: Carbo & Etop
PCI values [%] of Carboplatin SR and Etoposide SR (n=12)								PCI values [%] of Carboplatin MR and Etoposide SR (n=3)								PCI values [%] of Carboplatin ER and Etoposide SR (n=1)
TS-ID	Carbo	Etop	Carbo_Etop measured	(Carbo+Etop)/2 calculated				TS-ID	Carbo	Etop	Carbo_Etop measured	(Carbo+Etop)/2 calculated				TS-ID	Carbo	Etop	Carbo_Etop measured	(Carbo+Etop)/2 calculated
E007.003	84,1%	60,3%	82,6%	72,22%				E008.017	59,5%	64,1%	73,4%	61,82%				E007.004	24,7%	71,1%	72,6%	47,90%
E008.013	85,7%	90,9%	90,5%	88,30%				E008.076	54,7%	93,5%	89,4%	74,10%
E008.071	69,9%	62,1%	71,2%	66,03%				E018.G.05_#3	57,4%	79,4%	91,6%	68,40%
E018.G.02_#1	87,8%	68,5%	84,4%	78,15%
E018.G.03_#1	80,1%	62,6%	78,4%	71,33%
E018.G.04_#3	68,2%	69,9%	78,9%	69,06%
E018.G.06_#8	88,4%	78,8%	94,1%	83,59%
TS00425	77,9%	83,9%	96,7%	80,89%
TS00547	82,0%	62,9%	71,9%	72,44%
TS00584/E008.102	80,1%	65,4%	71,60%	72,71%
TS00585	79,22%	68,53%	67,50%	73,88%
TS00603	79,1%	101,9%	91,1%	90,52%
PCI values [%] of Carboplatin SR and Etoposide MR (n=3)								PCI values [%] of Carboplatin MR and Etoposide MR (n=7)								PCI values [%] of Carboplatin ER and Etoposide MR (n=1)
TS-ID	Carbo	Etop	Carbo_Etop measured	(Carbo+Etop)/2 calculated				TS-ID	Carbo	Etop	Carbo_Etop measured	(Carbo+Etop)/2 calculated				TS-ID	Carbo	Etop	Carbo_Etop measured	(Carbo+Etop)/2 calculated
TS00540	72,5%	37,5%	54,7%	55,00%				E008.007	62,9%	41,9%	31,8%	52,39%				E008.062	32,2%	57,5%	51,7%	44,84%
TS00572	82,0%	44,6%	66,0%	63,27%				E008.032	58,9%	57,4%	77,9%	58,19%
TS00583	81,3%	39,9%	79,8%	60,60%				E018.G.02_#2	61,1%	47,0%	40,9%	54,04%
								E018.G.03_#6	51,8%	49,7%	55,4%	50,72%
								E018.G.04_#2	59,2%	55,5%	59,8%	57,36%
								TS00556	65,2%	41,7%	67,2%	53,43%
								TS00565	63,1%	56,4%	55,5%	59,73%
PCI values [%] of Carboplatin SR and Etoposide ER (n=3)																PCI values [%] of Carboplatin ER and Etoposide ER (n=2)
TS-ID	Carbo	Etop	Carbo_Etop measured	(Carbo+Etop)/2 calculated												TS-ID	Carbo	Etop	Carbo_Etop measured	(Carbo+Etop)/2 calculated
TS00490	75,4%	12,2%	63,18%	43,79%												E.008.034	38,9%	34,7%	48,9%	36,81%
TS00545	69,7%	33,0%	61,0%	51,34%												TS00543	35,0%	18,0%	21,8%	26,50%
TS00561	69,7%	24,1%	57,8%	46,91%

## Sheet: Carbo & Topo
PCI values [%] of Carboplatin SR and Topotecan SR (n=8)								PCI values [%] of Carboplatin MR and Topotecan SR (n=3)								PCI values [%] of Carboplatin ER and Topotecan SR (n=2)
TS-ID	Carbo	Topo	Carbo_Topo measured	(Carbo+Topo)/2 calculated				TS-ID	Carbo	Topo	Carbo_Topo measured	(Carbo+Topo)/2 calculated				TS-ID	Carbo	Topo	Carbo_Topo measured	(Carbo+Topo)/2 calculated
E008.013	85,7%	95,7%	96,0%	90,68%				E008.032	58,9%	87,8%	78,0%	73,39%				E007.004	24,7%	75,4%	73,0%	50,09%
E008.071	69,9%	90,3%	87,0%	80,10%				E008.076	54,7%	86,6%	81,2%	70,66%				E008.062	32,2%	88,4%	80,0%	60,30%
E018.G.03_#1	80,1%	82,7%	88,2%	81,38%				E018.G.05_#3	57,4%	90,7%	97,6%	74,05%
E018.G.04_#3	68,2%	80,1%	76,9%	74,14%
E018.G.06_#8	88,4%	91,0%	95,0%	89,68%
TS00425	77,9%	72,0%	84,7%	74,92%
TS00547	82,0%	86,3%	87,5%	84,11%
TS00603	79,1%	74,6%	93,4%	76,88%
PCI values [%] of Carboplatin SR and Topotecan MR (n=6)								PCI values [%] of Carboplatin MR and Topotecan MR (n=4)
TS-ID	Carbo	Topo	Carbo_Topo measured	(Carbo+Topo)/2 calculated				TS-ID	Carbo	Topo	Carbo_Topo measured	(Carbo+Topo)/2 calculated
E007.003	84,1%	65,8%	86,3%	74,96%				E008.017	59,5%	66,0%	63,6%	62,77%
E018.G.02_#1	87,8%	65,6%	78,3%	76,73%				E018.G.02_#2	61,1%	59,5%	50,1%	60,27%
TS00490	75,4%	65,7%	0,6527298775	70,55%				E018.G.03_#6	51,8%	53,9%	62,8%	52,81%
TS00545	69,7%	55,7%	71,6%	62,68%				TS00565	63,1%	59,8%	63,4%	61,44%
TS00561	69,7%	56,2%	47,8%	62,93%
TS00584/E008.102	80,1%	63,4%	0,6746275752	71,74%
PCI values [%] of Carboplatin SR and Topotecan ER (n=3)								PCI values [%] of Carboplatin MR and Topotecan ER (n=2)								PCI values [%] of Carboplatin ER and Topotecan ER (n=1)
TS-ID	Carbo	Topo	Carbo_Topo measured	(Carbo+Topo)/2 calculated				TS-ID	Carbo	Topo	Carbo_Topo measured	(Carbo+Topo)/2 calculated				TS-ID	Carbo	Topo	Carbo_Topo measured	(Carbo+Topo)/2 calculated
TS00540	72,5%	44,9%	64,8%	58,68%				E008.007	62,9%	47,0%	56,3%	54,96%				TS00543	35,0%	30,0%	37,2%	32,50%
TS00572	82,0%	40,2%	72,2%	61,09%				E018.G.04_#2	59,2%	46,7%	55,9%	52,97%
TS00585	79,22%	47,75%	81,14%	63,48%

## Sheet: Carbo & Doce
PCI values [%] of Carboplatin SR and Docetaxel SR (n=10)								PCI values [%] of Carboplatin MR and Docetaxel SR (n=4)								PCI values [%] of Carboplatin ER and Docetaxel SR (n=2)
TS-ID	Carbo	Doce	Carbo_Doce measured	(Carbo+Doce)/2 calculated				TS-ID	Carbo	Doce	Carbo_Doce measured	(Carbo+Doce)/2 calculated				TS-ID	Carbo	Doce	Carbo_Doce measured	(Carbo+Doce)/2 calculated
E007.003	84,1%	78,2%	92,4%	81,17%				E008.017	59,5%	58,5%	75,9%	59,01%				E008.062	32,2%	62,3%	72,4%	47,24%
E008.013	85,7%	58,6%	85,2%	72,12%				E008.032	58,9%	55,9%	88,4%	57,41%				TS00543	35,0%	64,1%	48,1%	49,55%
E008.071	69,9%	58,4%	84,9%	64,17%				E018.G.02_#2	61,1%	54,5%	57,9%	57,77%
E018.G.03_#1	80,1%	53,8%	83,6%	66,95%				E018.G.03_#6	51,8%	62,1%	63,7%	56,92%
E018.G.04_#3	68,2%	65,4%	76,1%	66,81%
TS00490	75,4%	49,61%	67,71%	62,52%
TS00540	72,5%	44,7%	46,8%	58,59%
TS00572	82,0%	54,2%	63,9%	68,10%
TS00585	79,22%	45,11%	55,94%	62,16%
TS00603	79,1%	52,2%	86,0%	65,65%
PCI values [%] of Carboplatin SR and Docetaxel MR (n=5)								PCI values [%] of Carboplatin MR and Docetaxel MR (n=5)
TS-ID	Carbo	Doce	Carbo_Doce measured	(Carbo+Doce)/2 calculated				TS-ID	Carbo	Doce	Carbo_Doce measured	(Carbo+Doce)/2 calculated
E018.G.06_#3	93,7%	29,0%	92,3%	61,34%				E008.007	62,9%	43,0%	64,6%	52,93%
E018.G.06_#8	88,4%	40,3%	85,6%	64,35%				E018.G.04_#2	59,2%	33,8%	55,2%	46,52%
TS00561	69,7%	24,6%	49,1%	47,13%				E018.G.05_#3	57,4%	36,7%	71,5%	47,09%
TS00583	81,3%	24,8%	83,0%	53,07%				TS00556	65,2%	39,0%	61,5%	52,11%
TS00584/E008.102	80,1%	26,84%	75,57%	53,46%				TS00565	63,1%	42,9%	53,4%	52,99%
PCI values [%] of Carboplatin SR and Docetaxel ER (n=2)								PCI values [%] of Carboplatin MR and Docetaxel ER (n=1)
TS-ID	Carbo	Doce	Carbo_Doce measured	(Carbo+Doce)/2 calculated				TS-ID	Carbo	Doce	Carbo_Doce measured	(Carbo+Doce)/2 calculated
E018.G.02_#1	87,8%	17,4%	75,8%	52,63%				E008.076	54,7%	-12,7%	31,0%	21,01%
TS00547	82,0%	6,3%	58,3%	44,13%

## Sheet: Carbo & Gem
PCI values [%] of Carboplatin SR and Gemcitabine SR (n=13)								PCI values [%] of Carboplatin MR and Gemcitabine SR (n=10)								PCI values [%] of Carboplatin ER and Gemcitabine SR (n=6)
TS-ID	Carbo	Gem	Carbo_Gem measured	(Carbo+Gen)/2 calculated				TS-ID	Carbo	Gem	Carbo_Gem measured	(Carbo+Gen)/2 calculated				TS-ID	Carbo	Gem	Carbo_Gem measured	(Carbo+Gen)/2 calculated
E007.003	84,1%	98,9%	97,3%	91,54%				E008.017	59,5%	98,2%	95,8%	78,87%				E.008.034	38,9%	99,2%	99,7%	69,07%
E008.013	85,7%	97,5%	96,9%	91,60%				E008.032	58,9%	94,5%	93,4%	76,71%				E008.062	32,2%	99,0%	94,4%	65,59%
E008.071	69,9%	93,1%	87,0%	81,54%				E018.G.02_#2	61,1%	98,8%	81,6%	79,94%				E008.076	54,7%	99,6%	98,8%	77,14%
E018.G.02_#1	87,8%	96,9%	94,9%	92,36%				E018.G.04_#2	59,2%	96,3%	91,9%	77,78%				E018.G.03_#6	51,8%	94,2%	90,8%	72,98%
E018.G.06_#3	93,7%	94,6%	99,9%	94,15%				E018.G.04_#3	68,2%	95,1%	88,0%	81,66%				TS00543	35,0%	98,9%	97,4%	66,95%
E018.G.06_#8	88,4%	97,8%	95,5%	93,10%				E018.G.05_#3	57,4%	93,3%	98,9%	75,39%				TS00786	51,33%	98,17%	92,91%	74,75%
TS00490	75,4%	95,3%	91,24%	85,34%				TS00545	69,7%	97,1%	93,9%	83,40%
TS00540	72,5%	98,5%	98,6%	85,50%				TS00556	65,2%	98,2%	96,9%	81,68%
TS00547	82,0%	94,5%	90,4%	88,22%				TS00561	69,7%	90,9%	78,7%	80,31%
TS00566	88,3%	97,3%	95,4%	92,81%				TS00565	63,1%	98,2%	97,0%	80,65%
TS00572	82,0%	98,5%	96,1%	90,23%
TS00584/E008.102	80,1%	91,2%	81,50%	85,62%
TS00603	79,1%	96,8%	96,7%	87,99%
PCI values [%] of Carboplatin SR and Gemcitabine MR (n=3)
TS-ID	Carbo	Gem	Carbo_Gem measured	(Carbo+Gen)/2 calculated
TS00425	77,9%	87,6%	98,4%	82,73%
TS00583	81,3%	82,4%	96,8%	81,87%
TS00750	76,71%	78,91%	78,24%	77,81%
PCI values [%] of Carboplatin SR and Gemcitabine ER (n=3)								PCI values [%] of Carboplatin MR and Gemcitabine ER (n=1)
TS-ID	Carbo	Gem	Carbo_Gem measured	(Carbo+Gen)/2 calculated				TS-ID	Carbo	Gem	Carbo_Gem measured	(Carbo+Gen)/2 calculated
E018.G.03_#1	80,1%	67,1%	85,1%	73,56%				E008.007	62,9%	55,2%	47,3%	59,06%
TS00585	79,22%	41,70%	0,9828507971	60,46%
TS00644	83,53%	76,63%	69,77%	80,08%

## Sheet: 5FU & SN38
PCI values [%] of 5FU SR and SN38 SR (n=12)								PCI values [%] of 5FU MR and SN38 SR (n=4)								PCI values [%] of 5FU ER and SN38 SR (n=7)
TS-ID	5FU	SN38	5FU_SN38 measured	(5FU+SN38)/2 calculated				TS-ID	5FU	SN38	5FU_SN38 measured	(5FU+SN38)/2 calculated				TS-ID	5FU	SN38	5FU_SN38 measured	(5FU+SN38)/2 calculated
E008.013	85,9%	92,8%	83,7%	89,34%				E018.G.02_#1	34,9%	63,0%	39,0%	48,97%				E008.017	29,3%	67,0%	18,9%	48,18%
E008.071	72,0%	73,0%	78,5%	72,54%				E018.G.03_#1	45,7%	76,4%	72,6%	61,06%				E008.032	20,7%	62,9%	56,2%	41,81%
E008.076	98,8%	84,0%	96,6%	91,39%				TS00545	54,1%	91,1%	94,3%	72,57%				E.008.034	19,7%	88,4%	63,7%	54,04%
E018.G.04_#4	96,9%	65,1%	95,6%	81,00%				TS00556	56,8%	65,9%	40,7%	61,36%				E018.G.04_#3	29,4%	70,6%	32,6%	49,99%
E018.G.05_#3	68,5%	76,1%	80,8%	72,30%												E018.G.06_#8	18,4%	85,6%	74,4%	52,00%
TS00541	96,8%	86,6%	98,6%	91,73%												TS00546	10,0%	66,8%	35,2%	38,39%
TS00547	97,1%	86,8%	96,1%	91,93%												TS00565	25,2%	63,7%	31,1%	44,43%
TS00559	96,5%	88,6%	97,9%	92,58%
TS00585	0,9761030916	0,744972041	0,973591633	86,05%
TS00603	62,9%	87,5%	82,2%	75,24%
TS00609	84,3%	86,9%	92,9%	85,61%
TS00936	72,2%	70,3%	65,9%	71,23%
PCI values [%] of 5FU SR and SN38 MR (n=9)								PCI values [%] of 5FU MR and SN38 MR (n=3)								PCI values [%] of 5FU ER and SN38 MR (n=2)
TS-ID	5FU	SN38	5FU_SN38 measured	(5FU+SN38)/2 calculated				TS-ID	5FU	SN38	5FU_SN38 measured	(5FU+SN38)/2 calculated				TS-ID	5FU	SN38	5FU_SN38 measured	(5FU+SN38)/2 calculated
E018.G.02_#2	72,9%	44,3%	66,5%	58,58%				E018.G.03_#6	57,9%	49,5%	44,9%	53,69%				E008.007	30,8%	41,2%	42,4%	36,03%
E018.G.04_#2	63,7%	49,4%	52,3%	56,52%				TS00490	0,389747085	0,5106210086	0,6454369843	45,02%				TS00540	27,5%	41,6%	19,5%	34,55%
E018.G.05_#8	68,2%	57,5%	71,5%	62,82%				TS00606	51,9%	46,6%	74,0%	49,28%
TS00563	67,9%	50,9%	49,5%	59,40%
TS00572	82,3%	36,0%	67,2%	59,12%
TS00583	66,5%	48,9%	77,1%	57,70%
TS00610	68,9%	49,3%	51,3%	59,10%
TS00820	80,4%	40,2%	72,3%	60,30%
TS00941	64,5%	49,0%	38,1%	56,76%
PCI values [%] of 5FU SR and SN38 ER (n=1)																PCI values [%] of 5FU ER and SN38 ER (n=2)
TS-ID	5FU	SN38	5FU_SN38 measured	(5FU+SN38)/2 calculated												TS-ID	5FU	SN38	5FU_SN38 measured	(5FU+SN38)/2 calculated
TS00543	95,1%	4,6%	79,5%	49,85%												E018.G.06_#3	14,1%	-26,9%	9,4%	-6,36%
																TS00561	24,1%	-1,7%	-20,1%	11,21%

## Sheet: 5FU & Oxali
PCI values [%] of 5FU SR and Oxaliplatin SR (n=15)								PCI values [%] of 5FU MR and Oxaliplatin SR (n=5)								PCI values [%] of 5FU ER and Oxaliplatin SR (n=1)
TS-ID	5FU	Oxali	5FU_Oxali measured	(5FU+Oxali)/2 calculated				TS-ID	5FU	Oxali	5FU_Oxali measured	(5FU+Oxali)/2 calculated				TS-ID	5FU	Oxali	5FU_Oxali measured	(5FU+Oxali)/2 calculated
E008.013	85,9%	87,0%	88,7%	86,45%				E008.007	30,8%	84,3%	77,5%	57,57%				E008.032	20,7%	78,9%	55,3%	49,80%
E008.071	72,0%	83,1%	77,1%	77,59%				E018.G.02_#1	34,9%	85,7%	72,6%	60,29%
E008.076	98,8%	98,3%	97,8%	98,55%				E018.G.03_#1	45,7%	90,6%	77,0%	68,16%
E018.G.02_#2	72,9%	86,0%	78,8%	79,43%				TS00556	56,8%	84,9%	66,0%	70,88%
E018.G.04_#4	96,9%	96,6%	96,2%	96,73%				TS00606	51,9%	78,8%	55,3%	65,34%
E018.G.05_#8	68,2%	80,0%	77,1%	74,07%
TS00541	96,8%	95,8%	97,1%	96,30%
TS00547	97,1%	96,6%	97,6%	96,85%
TS00559	96,5%	97,1%	98,1%	96,80%
TS00563	67,9%	78,6%	61,5%	73,21%
TS00572	82,3%	87,9%	85,2%	85,10%
TS00585	0,9761030916	0,9712323841	0,9755323055	97,37%
TS00603	62,9%	92,5%	76,2%	77,71%
TS00610	68,9%	100,3%	97,2%	84,60%
TS00936	72,2%	93,4%	82,9%	82,78%
PCI values [%] of 5FU SR and Oxaliplatin MR (n=4)								PCI values [%] of 5FU MR and Oxaliplatin MR (n=1)								PCI values [%] of 5FU ER and Oxaliplatin MR (n=7)
TS-ID	5FU	Oxali	5FU_Oxali measured	(5FU+Oxali)/2 calculated				TS-ID	5FU	Oxali	5FU_Oxali measured	(5FU+Oxali)/2 calculated				TS-ID	5FU	Oxali	5FU_Oxali measured	(5FU+Oxali)/2 calculated
E018.G.03_#6	57,9%	66,3%	48,5%	62,07%				TS00490	0,389747085	0,7004439026	0,3808246277	54,51%				E.008.034	19,7%	74,5%	64,5%	47,07%
E018.G.04_#2	63,7%	75,3%	55,7%	69,51%												E018.G.04_#3	29,4%	65,9%	22,4%	47,63%
TS00583	66,5%	76,6%	64,2%	71,55%												E018.G.06_#3	14,1%	71,5%	45,7%	42,79%
TS00941	64,5%	66,0%	55,2%	65,25%												E018.G.06_#8	18,4%	69,5%	30,8%	43,94%
																TS00540	27,5%	73,0%	42,1%	50,26%
																TS00561	24,1%	77,5%	35,7%	50,81%
																TS00565	25,2%	74,1%	34,4%	49,65%
PCI values [%] of 5FU SR and Oxaliplatin ER (n=2)								PCI values [%] of 5FU ER and Oxaliplatin ER (n=2)
TS-ID	5FU	Oxali	5FU_Oxali measured	(5FU+Oxali)/2 calculated				TS-ID	5FU	Oxali	5FU_Oxali measured	(5FU+Oxali)/2 calculated
E018.G.05_#3	68,5%	52,2%	62,5%	60,37%				E008.017	29,3%	50,7%	13,5%	40,03%
TS00543	95,1%	45,6%	88,3%	70,38%				TS00546	10,0%	18,4%	0,0%	14,20%
